# Supplementary material for: Back(s) to basics: The concept of backing in stone tool technologies for tracing hominins' technical innovations
Source: Evol Anthropol. 2024 Aug 7;33(6):e22045. doi: 10.1002/evan.22045 (PMC11624295; doi:10.1002/evan.22045)
Supplement: Supplementary file 1 — Supporting information. [file EVAN-33-e22045-s002.xlsx]

## Sheet: Unica tabella
Site	Layer	Region	Chronology	Techno-complex	Technology	N° retouched backed tools	Retouched blanks	Continuous retouch	Discontinuous retouch	Modification of remnant core-edge	Location of retouch	Profile	Average Length (mm)	Average Width (mm)	Average Thickness (mm)	References
Qesem Cave		Levant	MIS 9-11	Amudian	Laminar	30	Elongated flakes, blades	X			lateral	convex, straight	65.6	26.6	7.6	Barkai et al., 2006; Lemorini et al., 2006
Misliya Cave		Levant	MIS 6-7	Early Middle Paleolithic	Laminar Levallois	21?	Elongated points, flakes		X (abrasion, blunting)		edges, ridges	varied				Groman-Yaroslavsky et al., 2021
Seclin		Northern Europe	MIS 5	Laminar Mousterian	Laminar Levallois	6	Blades		X		mesial-distal	straight				Tuffrau et al., 1984; 1995
Rheindahlen	B1	Northern Europe	MIS 5?	Laminar Mousterian	Laminar	3	Bladelets, blades	X	X		lateral, proximal	convex				Klostermann & Thissen, 1995
Wallertheim	D	Northern Europe	MIS 5?	Laminar Mousterian	Laminar	5	Blades, bladelets, points	X			double lateral	straight				Conard & Adler 1997
Tonchesberg	2B	Northern Europe	MIS 5d?	Laminar Mousterian	Laminar	6	Bladelets, flakes, points	X	X		lateral, distal	convex, concave				Conard 1992
San Francesco		Southern Europe	MIS 6?	Laminar Mousterian	Laminar, Levallois	46	Blades, elongated flakes		X		distal	Truncations				Bietti & Negrino 2007
Rocourt		Northern Europe	MIS 5	Laminar Mousterian	Laminar	6?	Blades, points	X			lateral					Otte et al., 1990
Riencourt-Le-Bapaume	CA	Northern Europe	MIS 5-4	Laminar Mousterian	Laminar	7	Flakes, bladelets, blades		X		lateral, distal	convex, truncations	54	20	8	Vande Walle 2003
Grotte de la Hyene	V	Western Europe	MIS 5e?	Laminar Mousterian	Laminar	3 (not reliable?)	Flakes, blades	X	X	X	lateral, mesial-distal	convex				Girard 1978
Grotte de la Hyene	IV	Western Europe		Laminar Mousterian	Laminar	21 (not reliable?)	Blades, points with natural or flaked backs	X	X	X	lateral, mesial-distal	convex/curved				Girard 1978
Grotte du Renne	XII	Western Europe		Laminar Mousterian	Laminar	17 (not reliable?)	Blades with natural backs, flakes	X	X	X	lateral, mesial-distal	straight				Girard 1980
Grotte du Renne	XII	Western Europe		Laminar Mousterian	Laminar	9 (not reliable?)	Blades, elongated flakes	X	X		lateral, mesial-distal	convex				Girard 1980
Grotte du Bison	H-I	Western Europe		Mousterian	Levallois/Discoidal?	8 (not reliable?)			X	X						Girard 1982
Grotte du Bison	F-G	Western Europe		Mousterian	Levallois/Discoidal?	3 (not reliable?)			X		mesial, lateral					Girard 1982
Grotte Scladinia	Ia	Northern Europe	MIS 3	Mousterian with bifaces	?	>1?	Flakes, core-edge flakes	X			lateral	convex	72	52	19	Cahen & Haesaerts 1984
Grotte de L'Hermitage		Northern Europe	MIS 3	Mousterian with bifaces	?	>1?	Elongated flakes	X			lateral	convex				Di Modica et al., 2015
Barbas III	C.4	Western Europe	MIS 3?	"MTA", Discoidal Mousterian	Discoidal	1	Flakes with cortical backs		X	x	mesial-distal	convex - pointed	80	50	21	Boeda et al., 1996
Ormesson	4	Western Europe	MIS 3	Discoidal Mousterian	Discoidal	>3?	Core-edge flakes		X	X	lateral, distal	concave/straight, truncations	50.7	24.3	10.7	Bodu et al., 2014
La Folie		Western Europe	MIS 3	Levallois Mousterian	Levallois	>5?	Thick flakes		X		mesial-proximal, mesial-distal	convex, straight	78.8	49.6	16.2	Bourguignon et al., 2002
Beauvais		Northern Europe	MIS 3	Discoidal Mousterian	Discoidal	>5?	Pseudo-Levallois points, core-edge flakes		X	X	lateral, mesial-proximal, mesial-distal	straight, concave-convex	66.8	43.2	23	Locht & Swinnen, 1994; Locht, 2003
La Rouquette	B	Western Europe		Quina Mousterian	Quina, Levallois	4?	Flakes		X		mesial-distal	convex				Duran & Tavoso, 2005
Combe Grenal	1	Western Europe	MIS 3	Discoidal Mousterian	Discoidal	7	Flakes									Faivre 2014
Combe Grenal	27-29-30	Western Europe	MIS 4?	Levallois Mousterian	Levallois	4	Flakes		X							Faivre 2014
Fumane	A9	Southern Europe	MIS 3	Discoidal Mousterian	Discoidal, Discoidal on flake	33	Core-edge flakes, pseudo-Levallois points, Kombewa-type flakes	X	X	X	lateral, mesial-distal, mesial	convex, straight	34.3	26.1	9.8	Delpiano et al., 2019
Mandrin	5-1 base	Southern Europe	MIS 3	Post-Neronian	Discoidal	55?	Pseudo-Levallois points	X	X	X	lateral	straight, truncations	29	30	11	Metz et al., 2023
Saint-Cesaire	Egpf	Western Europe	MIS 3	Discoidal Mousterian	Discoidal	>2?	Flakes	X			lateral	convex	48.5	35		Thiebaut 2009
La Plane		Western Europe		"MTA-A", Levallois Mousterian	Levallois	>2?	Flakes		X	X	distal, lateral	convex	68	44.5	14	Turq 2000
Plateau Cabrol	Surface	Western Europe		"MTA-A"	Levallois?	>3?	Flakes	X			lateral	straight, convex	57.3	40	10	Turq 2000
Le Moulin du Milieu		Western Europe		"MTA-A", Levallois Mousterian	Levallois, laminar	1?	Elongated flakes		X		proximal, distal	straight	89	40	10	Turq 2000
Grotte XVI	C	Western Europe	MIS 4	"MTA-A"	bifacial, undefined flake industry	15?										Guibert et al., 1999; Soressi, 2002
La Quina Amont	4	Western Europe			Discoidal, Levallois?	2?										Ruebens et al., 2015; Jelinek 2013
La Quina Amont	6a	Western Europe			Discoidal	16?	Cortical flakes, flakes									Ruebens et al., 2015; Jelinek 2013
La Quina Amont	6c	Western Europe		"Denticulate Mousterian"	Discoidal, laminar	22?	Flakes									Ruebens et al., 2015; Jelinek 2013
La Quina Amont	6d	Western Europe		"MTA-A"	Laminar with Discoidal (Ruebens); No laminar nor Levallois but mainly bifaces and few Discoidal (Jelinek)	3?	Flakes									Ruebens et al., 2015; Jelinek 2013
La Quina Amont	7	Western Europe			Laminar, Discoidal?	4?										Ruebens et al., 2015; Jelinek 2013
La Quina Amont	8	Western Europe			Laminar, Discoidal?	4?	Flakes									Ruebens et al., 2015; Jelinek 2013
Gare de Couze	Mou	Western Europe		"MTA-A"	Laminar/Levallois?	14	Elongated flakes	X			lateral	convex to very convex	68	36.3	12.5	Ruebens et al., 2015
La Rochette	7	Western Europe	MIS 3	"MTA-B"	Laminar/ unipolar	77	Elongated flakes, naturally backed flakes	X	X		lateral, distal, mesial-distal	straight to convex	59.4	37.4	12.9	Delpiano 2021; this study
La Rochette	8?	Western Europe	MIS 4/3?	"MTA-A"	bifacial, unipolar	38? (Biased, not reliable)										Soressi 2002
Pech de l'Azé I	4	Western Europe	MIS 4/3?	"MTA-A"	bifacial, unipolar	18										Soressi 2002
Pech de l'Azé I	6	Western Europe	MIS 3	"MTA-B"	Laminar/ unipolar	51	Elongated flakes, naturally backed flakes	X	X		lateral, distal	straight to convex	54	28.1		Soressi 2002
Pech de l'Azé I	7	Western Europe	MIS 3	"MTA-B"	Laminar/ unipolar	61	Elongated flakes, naturally backed flakes	X	X			straight to convex	51	27.7		Soressi 2002
Pech de l'Azé IV	F1-F4	Western Europe	MIS 3	"MTA-B"	Discoidal, laminar	35	Elongated flakes, flakes, cortical flakes	X	X		mesial-distal, lateral	convex				McPherron & Dibble, 1999; Turq et al., 2008
Grotte d'Engihoul	2	Northern Europe		"Denticulate Mousterian"	Levallois	>5?	Elongated flakes, naturally backed flakes	X	X		lateral, mesial-distal	convex	75.4	47	12.75	Ulrix-Closet 1975; Thiebaut 2005
Le Moustier	F	Western Europe				6?	Centripetal flakes, unipolar flakes	X	X		lateral, distal	convex, truncations				Gravina and Discamps 2015
Le Moustier	H1	Western Europe	MIS 3	Discoidal Mousterian	Discoidal, unipolar	7/18?	Unipolar flakes, pseudo-Levallois points, core-edge flakes	X	X	X	lateral	convex to straight				Gravina and Discamps 2015
Le Moustier	H2-9	Western Europe	MIS 3	Discoidal Mousterian	Discoidal, unipolar	7/9?	Unipolar flakes, pseudo-Levallois points, core-edge flakes	X	X	X	lateral	convex to straight				Gravina and Discamps 2015
Le Moustier	K	Western Europe	MIS 3	Levallois Mousterian	Levallois, Discoidal	16?	Levallois flakes, naturally backed flakes	X	X	X	lateral, mesial-proximal	convex				Gravina 2016
Abri Audi		Western Europe		?	Laminar/ unipolar?	?	Elongated flakes, large cortical flakes									Pradel 1952
Blanchard	Superieur	Western Europe		« MTA-B/Denticulate Mousterian » ?	Bifacial/Discoidal?	12 (not reliable?)	?									Bourgon 1957; Thiebaut 2005
Quincay	EGC	Western Europe		"MTA"	Laminar/ unipolar?	9	Elongated flakes, flakes, cortical flakes	X	X		lateral, distal	convex, irregular	80.8	39	14.8	Roussel and Soressi, 2010
La Chaise		Western Europe		"MTA"	laminar?	1?	Elongated flakes, blades	X			lateral	convex				Debenath 1990; Monnier 1992
Goderville	\	Northern Europe		"MTA"	Discoidal, laminar, bifaces?	4-60?	Elongated flakes	X			lateral	convex				Bordes 1954; Ruebens et al., 2015
Champ Grand		Western Europe		Quina Rhodanien?	Discoidal, Levallois, Quina	2 + many atypical?	Flakes, scrapers	X	X		lateral	convex				Slimak 2008a;b
Evreux I		Northern Europe		"Denticulate Mousterian"	Levallois	>1?	Elongated flakes		X		proximal	straight				Bordes et al., 1954
La-Madeleine-sur-Loing	\	Northern Europe		"Denticulate Mousterian"	Levallois	4	Elongated flakes	X	X		lateral, partial	convex	70	50		Degros et al., 1982
Montfarville/Landemar		Northern Europe			Levallois	3
Abri Chadourne	A	Western Europe		Discoidal/Denticulate and Levallois?		12/14?	Flakes, elongated flakes	X	X		lateral, partial	convex, straight				Bordes et al., 1954
Cueva Morin	12	Iberian Peninsula	MIS 3	Discoidal Mousterian	Discoidal	5?										Gonzalez Echegaray and Freeman, 1971
Hermies-Le Tio Marché	?	Northern Europe	MIS5-3?	Levallois Mousterian	Levallois	>2?	Large preferential Levallois flakes		X	X	proximal	convex	150	100		Vallin et al., 2006
Sesselfelsgrotte	G	Central Europe	MIS 3	Keilmessergruppe/MMO	Bifacial, Levallois	9	Flakes, scrapers	X	X		lateral, distal	convex	51.1	29.2	10	Delpiano & Uthmeier 2020
Lingjing	11	Eastern Asia	MIS 5	Middle Palaeolithic	Discoidal, single-platform	3	Small flakes, segments	X			lateral	convex	26.4	14.6	8	Li et al., 2019
